# Supplementary material for: Transcriptome analysis unravels key pathways and hub genes related to immature fruit abscission in Camellia oleifera
Source: Front Plant Sci. 2024 Aug 9;15:1418358. doi: 10.3389/fpls.2024.1418358 (PMC11341453; doi:10.3389/fpls.2024.1418358)
Supplement: Supplementary file 2 [file Table_1.xlsx]

## Sheet: Table S1
Table S1 Primer sequences of the genes used in this research.
Primer name	Primer sequence (5'–3')	Annealing temperature (°C)	PCR product size(bp)
ERF114-F	AAGTGGGCCGCAGAAATTC	60
ERF114-R	GCGTGGTAAGGTAACCGAGC	59.9	184
NAC100-F	GCCAAGAATGAATGGGTGAT	57.1
NAC100-R	ATCGGAGAAGCAGGACACG	58.1	204
CoEF1α-F	AGACTGTGGCTGTTGGTGTT	58
CoEF1α-R	ATCCAAACCCGCACAGTTCA	60	about 200

## Sheet: TableS2
Table S2 The contents of phytohormones in the FAZs of CK2 and M2.
Samples	cis-Zeatin	IP	IPA	ABA	GA1	GA3	GA4	GA7	MESA	SA	IBA
CK2	0.62±0.02	12.07±0.70	17.35±0.93	820.41±51.77	8.20±1.79	0.61±0.07	ND	ND	0.17±0.00	9637.55±601.12	33.20±0.41
M2	0.72±0.15	10.11±0.99	16.60±2.12	689.28±84.73	6.08±0.49	0.71±0.19	ND	ND	0.11±0.02	9375.81±839.17	31.76±2.23
CK2 and M2 represent normal fruits and abscission fruits, respectively. ND indicates not detected. IP: isopentene adenine; IPA: isopentenyl adenosine; ABA: abscisic acid; GA1/3/4/7: gibberellin; SA: salicylic acid; IBA: indole-3-butyric acid.
